# Supplementary material for: The genetic status and rescue measure for a geographically isolated population of Amur tigers
Source: Sci Rep. 2024 Apr 6;14:8088. doi: 10.1038/s41598-024-58746-9 (PMC10998829; doi:10.1038/s41598-024-58746-9)
Supplement: Supplementary file 3 — Supplementary Information 3. [file 41598_2024_58746_MOESM3_ESM.xlsx]

## Sheet: raw microsatellite data 
	FCA32		FCA43		FCA44		FCA69		FCA90		FCA94		FCA105		FCA161		FCA176		FCA220		FCA290		FCA293		FCA304		FCA310
IND.01	189	191	119	119	117	119	100	100	106	108	206	206	210	210	181	187	0	0	195	201	223	223	203	203	136	138	129	129
IND.02	189	191	119	129	119	123	100	100	108	108	206	208	206	210	181	187	215	217	195	201	223	231	203	203	136	138	127	129
IND.03	191	191	119	129	119	123	100	100	108	108	208	208	206	210	181	187	217	219	195	201	231	231	203	203	136	138	127	129
IND.04	191	191	123	125	119	123	100	100	108	108	206	208	210	210	181	181	215	219	195	201	223	231	203	203	138	138	129	129
IND.05	191	191	125	129	117	119	96	100	108	108	206	206	198	210	187	187	215	217	195	201	223	223	203	203	136	138	127	129
IND.06	189	189	119	119	119	119	0	0	0	0	206	206	198	210	179	181	215	217	195	201	231	231	203	203	136	138	129	129
IND.07	191	191	125	129	119	123	100	100	108	108	206	208	206	210	181	185	215	217	195	201	223	231	203	203	138	138	127	127
IND.08	191	191	119	129	115	119	100	100	108	108	206	208	210	210	181	183	0	0	195	201	223	231	203	203	138	138	129	129
IND.09	191	191	119	125	117	119	100	100	106	108	206	206	198	210	185	187	217	217	195	201	215	223	203	203	138	138	127	129
IND.10	191	191	119	129	117	119	100	100	108	108	206	206	198	210	179	187	215	217	195	201	215	223	203	203	130	136	129	129
IND.11	191	191	119	129	119	119	100	100	106	108	206	208	198	210	181	185	0	0	195	201	215	223	195	203	136	138	127	129
IND.12	189	191	129	129	119	119	96	100	106	108	206	206	210	210	181	187	215	217	195	201	223	223	203	203	136	138	125	125
IND.13	189	189	119	129	119	125	98	100	0	0	0	0	206	210	0	0	217	219	195	201	223	231	203	203	138	138	129	129
IND.14	189	191	125	129	119	119	96	102	108	108	206	206	198	198	181	187	215	217	195	201	223	231	203	203	136	136	127	129
IND.15	189	189	125	129	119	123	98	98	108	108	206	206	198	206	185	187	217	217	195	201	223	223	203	203	136	138	127	129
IND.16	191	191	129	129	119	119	100	100	106	108	206	208	198	198	181	187	215	217	195	201	215	223	195	203	136	138	125	127
IND.17	191	191	119	125	119	119	96	100	106	108	208	208	210	210	181	181	215	217	201	201	227	231	195	203	136	138	127	129
IND.18	191	191	119	125	119	119	96	100	106	108	208	208	206	210	181	181	215	219	201	201	227	231	195	203	136	138	125	127
IND.19	191	191	125	125	119	119	96	100	106	108	206	208	198	210	181	185	215	215	195	201	223	227	195	203	136	138	125	127
IND.20	0	0	125	129	117	119	100	102	106	108	204	206	198	210	179	185	217	217	195	201	215	231	203	203	130	138	129	129
IND.21	183	191	123	123	119	119	100	102	108	108	202	202	198	210	179	185	0	0	195	197	215	223	203	203	130	138	129	129
IND.22	0	0	0	0	115	119	100	102	106	108	208	208	210	210	187	187	215	217	195	201	0	0	203	203	130	130	125	125
IND.23	191	191	125	129	115	119	96	102	106	108	206	208	210	210	185	187	217	219	195	201	225	227	195	203	130	138	127	129
IND.24	189	189	125	129	115	119	96	96	106	108	206	208	198	210	185	187	215	215	201	201	225	231	195	203	130	136	127	129
IND.25	189	189	125	129	115	119	96	100	106	106	206	208	206	210	185	187	215	217	201	201	225	231	195	203	130	136	127	127
IND.26	187	189	125	129	115	119	96	96	106	108	206	206	198	206	181	185	215	217	201	201	225	227	195	203	136	138	125	125
IND.27	187	189	125	129	115	119	96	96	0	0	206	206	198	206	185	185	217	217	201	201	0	0	195	203	136	138	125	125
IND.28	191	191	121	129	115	123	100	102	106	106	204	208	198	206	179	187	215	217	201	207	0	0	195	195	136	138	125	127
IND.29	191	191	125	129	115	119	102	102	0	0	208	208	210	210	179	185	217	217	201	207	215	215	195	203	130	130	125	127
IND.30	189	191	125	125	123	123	100	102	106	106	204	206	198	198	185	185	217	219	197	197	215	225	195	203	130	138	127	127
